# Supplementary material for: From movement to METs: A validation of ActTrust® for energy expenditure estimation and physical activity classification in young adults
Source: PLoS One. 2026 May 6;21(5):e0348631. doi: 10.1371/journal.pone.0348631 (PMC13148694; doi:10.1371/journal.pone.0348631)
Supplement: S2 Table — AUC values were computed for each intensity class using the model prediction score against the true class derived from indirect calorimetry for male (n = 34) and female (n = 22) participants. Intensity classes are defined as light [0,3), moderate [3,6), vigorous [6,9), and very vigorous [9,∞) METs. (CSV) [file pone.0348631.s002.csv]

Class	Male	Female
[0,3)	0.988	0.974
[3,6)	0.635	0.622
[6,9)	0.765	0.808
[9,∞)	0.961	0.943
